# Supplementary material for: Top-down and bottom-up controls on an herbivore on a native and introduced plant in a tropical agricultural landscape
Source: PeerJ. 2020 Mar 13;8:e8782. doi: 10.7717/peerj.8782 (PMC7075360; doi:10.7717/peerj.8782)
Supplement: Supplemental Information 1 — Number of individuals at each developmental stadium seen on host plants. [file peerj-08-8782-s001.csv]

date	group	stadium	species
09-avr-17	3	L2	acerifolium
21-avr-17	3	egg	acerifolium
21-avr-17	3	egg	acerifolium
21-avr-17	3	egg	acerifolium
21-avr-17	3	egg	acerifolium
21-avr-17	3	egg	acerifolium
21-avr-17	5	L2	acerifolium
21-avr-17	2	L4	acerifolium
24-avr-17	2	egg	acerifolium
24-avr-17	2	egg	acerifolium
24-avr-17	2	egg	acerifolium
24-avr-17	4	egg	acerifolium
24-avr-17	5	egg	acerifolium
24-avr-17	5	egg	acerifolium
24-avr-17	1	L2	acerifolium
24-avr-17	1	L2	acerifolium
24-avr-17	1	L3	acerifolium
24-avr-17	1	L3	acerifolium
24-avr-17	1	L3	acerifolium
24-avr-17	1	L3	acerifolium
24-avr-17	1	L3	acerifolium
24-avr-17	1	L3	acerifolium
24-avr-17	1	L3	acerifolium
24-avr-17	2	L3	acerifolium
24-avr-17	1	L4	acerifolium
24-avr-17	1	L4	acerifolium
24-avr-17	1	L4	acerifolium
24-avr-17	2	pupa	acerifolium
08-mai-17	2	egg	acerifolium
08-mai-17	2	egg	acerifolium
08-mai-17	2	egg	acerifolium
09-mai-17	2	egg	acerifolium
09-mai-17	2	egg	acerifolium
09-mai-17	2	egg	acerifolium
12-mai-17	2	egg	acerifolium
13-mai-17	5	egg	acerifolium
13-mai-17	5	egg	acerifolium
13-mai-17	2	egg	acerifolium
13-mai-17	2	egg	acerifolium
13-mai-17	2	egg	acerifolium
13-mai-17	2	egg	acerifolium
13-mai-17	3	egg	acerifolium
13-mai-17	5	egg	acerifolium
13-mai-17	6	egg	acerifolium
13-mai-17	6	egg	acerifolium
13-mai-17	2	L3	acerifolium
13-mai-17	2	L4	acerifolium
05-juin-17	5	egg	acerifolium
05-juin-17	2	egg	acerifolium
05-juin-17	3	egg	acerifolium
05-juin-17	3	egg	acerifolium
05-juin-17	6	egg	acerifolium
05-juin-17	7	egg	acerifolium
05-juin-17	3	L2	acerifolium
05-juin-17	3	L2	acerifolium
05-juin-17	6	L2	acerifolium
05-juin-17	4	L3	acerifolium
05-juin-17	2	L4	acerifolium
05-juin-17	3	L4	acerifolium
05-juin-17	2	L5	acerifolium
05-juin-17	2	L5	acerifolium
06-juin-17	3	L2	acerifolium
06-juin-17	6	L3	acerifolium
08-juin-17	3	egg	acerifolium
08-juin-17	4	egg	acerifolium
08-juin-17	4	egg	acerifolium
08-juin-17	5	egg	acerifolium
13-juin-17	5	L1	acerifolium
13-juin-17	1	L4	acerifolium
13-juin-17	1	L4	acerifolium
13-juin-17	7	L4	acerifolium
13-juin-17	2	L5	acerifolium
13-juin-17	2	L5	acerifolium
13-juin-17	2	L5	acerifolium
13-juin-17	2	L5	acerifolium
13-juin-17	2	L5	acerifolium
13-juin-17	2	pupa	acerifolium
13-juin-17	3	pupa	acerifolium
14-juin-17	5	egg	acerifolium
14-juin-17	2	egg	acerifolium
14-juin-17	3	egg	acerifolium
14-juin-17	2	L2	acerifolium
14-juin-17	1	L4	acerifolium
14-juin-17	1	L4	acerifolium
14-juin-17	1	L4	acerifolium
14-juin-17	1	L4	acerifolium
14-juin-17	2	pupa	acerifolium
14-juin-17	2	pupa	acerifolium
16-juin-17	5	egg	acerifolium
16-juin-17	2	egg	acerifolium
16-juin-17	2	egg	acerifolium
16-juin-17	9	egg	acerifolium
16-juin-17	1	L2	acerifolium
16-juin-17	2	L3	acerifolium
16-juin-17	2	L4	acerifolium
16-juin-17	2	L5	acerifolium
16-juin-17	2	pupa	acerifolium
19-juin-17	5	egg	acerifolium
19-juin-17	5	egg	acerifolium
19-juin-17	2	egg	acerifolium
19-juin-17	2	egg	acerifolium
19-juin-17	2	egg	acerifolium
19-juin-17	4	egg	acerifolium
19-juin-17	5	egg	acerifolium
19-juin-17	1	L2	acerifolium
19-juin-17	1	L2	acerifolium
19-juin-17	1	L2	acerifolium
19-juin-17	1	L3	acerifolium
19-juin-17	1	L3	acerifolium
19-juin-17	2	L5	acerifolium
19-juin-17	2	L5	acerifolium
19-juin-17	2	L5	acerifolium
09-juin	2	L1	acerifolium
09-juin	4	L1	acerifolium
09-juin	2	L3	acerifolium
09-juin	3	L3	acerifolium
09-juin	3	L3	acerifolium
09-juin	1	L4	acerifolium
09-juin	1	L4	acerifolium
09-juin	2	L4	acerifolium
09-juin	2	L5	acerifolium
09-juin	2	L5	acerifolium
09-juin	2	pupa	acerifolium
12-juin	4	L1	acerifolium
12-juin	5	L1	acerifolium
12-juin	4	L1	acerifolium
12-juin	5	L1	acerifolium
12-juin	4	L1	acerifolium
12-juin	5	L1	acerifolium
12-juin	2	L1	acerifolium
12-juin	6	L1	acerifolium
12-juin	1	L2	acerifolium
12-juin	1	L2	acerifolium
12-juin	1	L2	acerifolium
12-juin	1	L2	acerifolium
12-juin	4	L2	acerifolium
12-juin	2	L3	acerifolium
12-juin	4	L3	acerifolium
12-juin	1	pupa	acerifolium
12-juin	1	pupa	acerifolium
16-juin	4	L1	acerifolium
16-juin	5	L1	acerifolium
16-juin	4	L1	acerifolium
16-juin	5	L1	acerifolium
16-juin	4	L1	acerifolium
16-juin	1	L2	acerifolium
16-juin	1	L2	acerifolium
16-juin	1	L2	acerifolium
16-juin	1	L2	acerifolium
16-juin	1	L2	acerifolium
16-juin	1	L2	acerifolium
16-juin	1	L2	acerifolium
16-juin	1	L2	acerifolium
16-juin	2	L2	acerifolium
16-juin	7	L2	acerifolium
16-juin	2	L3	acerifolium
16-juin	2	L3	acerifolium
16-juin	4	L3	acerifolium
16-juin	5	L3	acerifolium
16-juin	2	L5	acerifolium
20-juin	1	L2	acerifolium
20-juin	1	L2	acerifolium
20-juin	1	L2	acerifolium
20-juin	1	L2	acerifolium
20-juin	1	L2	acerifolium
20-juin	2	L2	acerifolium
20-juin	2	L3	acerifolium
20-juin	2	L3	acerifolium
20-juin	3	L3	acerifolium
20-juin	10	L3	acerifolium
20-juin	2	L4	acerifolium
20-juin	2	L4	acerifolium
20-juin	2	L4	acerifolium
20-juin	10	L4	acerifolium
20-juin	1	pupa	acerifolium
20-juin	1	pupa	acerifolium
26-juin	2	L1	acerifolium
26-juin	2	L1	acerifolium
26-juin	6	L1	acerifolium
26-juin	2	L4	acerifolium
26-juin	3	L4	acerifolium
26-juin	4	L4	acerifolium
26-juin	4	L4	acerifolium
26-juin	5	L4	acerifolium
26-juin	2	L5	acerifolium
26-juin	2	L5	acerifolium
26-juin	2	L5	acerifolium
26-juin	2	L5	acerifolium
26-juin	2	L5	acerifolium
03-juil	4	L1	acerifolium
03-juil	5	L1	acerifolium
03-juil	2	L1	acerifolium
03-juil	5	L1	acerifolium
03-juil	5	L1	acerifolium
03-juil	7	L1	acerifolium
03-juil	1	L2	acerifolium
03-juil	1	L2	acerifolium
03-juil	1	L2	acerifolium
03-juil	1	L2	acerifolium
03-juil	1	L2	acerifolium
03-juil	1	L2	acerifolium
03-juil	2	L2	acerifolium
03-juil	2	L2	acerifolium
03-juil	2	L2	acerifolium
03-juil	3	L2	acerifolium
03-juil	1	L3	acerifolium
03-juil	1	L3	acerifolium
03-juil	1	L3	acerifolium
03-juil	1	L3	acerifolium
03-juil	2	L3	acerifolium
03-juil	3	L3	acerifolium
03-juil	3	L3	acerifolium
03-juil	1	L4	acerifolium
03-juil	1	L4	acerifolium
03-juil	1	L4	acerifolium
03-juil	2	L4	acerifolium
03-juil	2	L4	acerifolium
03-juil	6	L4	acerifolium
03-juil	1	L5	acerifolium
03-juil	1	L5	acerifolium
03-juil	1	L5	acerifolium
03-juil	1	L5	acerifolium
03-juil	2	L5	acerifolium
03-juil	2	L5	acerifolium
03-juil	2	L5	acerifolium
03-juil	2	L5	acerifolium
06-juil	3	L1	acerifolium
06-juil	3	L1	acerifolium
06-juil	3	L1	acerifolium
06-juil	4	L1	acerifolium
06-juil	4	L1	acerifolium
06-juil	3	L1	acerifolium
06-juil	8	L1	acerifolium
06-juil	12	L1	acerifolium
06-juil	1	L2	acerifolium
06-juil	1	L2	acerifolium
06-juil	1	L2	acerifolium
06-juil	5	L2	acerifolium
06-juil	7	L2	acerifolium
06-juil	1	L3	acerifolium
06-juil	1	L3	acerifolium
06-juil	2	L3	acerifolium
06-juil	3	L3	acerifolium
06-juil	3	L3	acerifolium
06-juil	1	L4	acerifolium
06-juil	1	L4	acerifolium
06-juil	1	L4	acerifolium
06-juil	2	L4	acerifolium
06-juil	2	L4	acerifolium
06-juil	2	L4	acerifolium
06-juil	2	L5	acerifolium
06-juil	2	L5	acerifolium
06-juil	2	L5	acerifolium
06-juil	2	L5	acerifolium
06-juil	2	L5	acerifolium
06-juil	2	L5	acerifolium
06-juil	2	L5	acerifolium
11-juil	5	L1	acerifolium
11-juil	5	L1	acerifolium
11-juil	4	L1	acerifolium
11-juil	3	L1	acerifolium
11-juil	2	L1	acerifolium
11-juil	2	L1	acerifolium
11-juil	1	L2	acerifolium
11-juil	1	L2	acerifolium
11-juil	1	L2	acerifolium
11-juil	1	L2	acerifolium
11-juil	1	L2	acerifolium
11-juil	1	L2	acerifolium
11-juil	3	L3	acerifolium
11-juil	4	L3	acerifolium
11-juil	2	L4	acerifolium
11-juil	4	L4	acerifolium
11-juil	5	L5	acerifolium
11-juil	1	pupa	acerifolium
11-juil	1	pupa	acerifolium
11-juil	1	pupa	acerifolium
11-juil	1	pupa	acerifolium
21-juil	5	L1	acerifolium
21-juil	1	L2	acerifolium
21-juil	1	L2	acerifolium
21-juil	2	L2	acerifolium
21-juil	3	L3	acerifolium
21-juil	2	L4	acerifolium
21-juil	2	L4	acerifolium
21-juil	4	L4	acerifolium
21-juil	2	L5	acerifolium
21-juil	2	L5	acerifolium
21-juil	2	L5	acerifolium
21-juil	2	L5	acerifolium
21-juil	2	L5	acerifolium
21-juil	2	L5	acerifolium
21-juil	1	pupa	acerifolium
21-juil	1	pupa	acerifolium
21-juil	2	pupa	acerifolium
21-juil	2	pupa	acerifolium
21-juil	2	pupa	acerifolium
05-avr-22	2	L4	acerifolium
05-avr-25	1	L4	acerifolium
05-avr-25	3	L4	acerifolium
09-avr-17	0	egg	candidum
21-avr-17	0	egg	candidum
21-avr-17	0	egg	candidum
24-avr-17	0	egg	candidum
24-avr-17	0	egg	candidum
24-avr-17	0	egg	candidum
24-avr-17	0	egg	candidum
24-avr-17	0	egg	candidum
24-avr-17	0	egg	candidum
24-avr-17	0	egg	candidum
24-avr-17	0	egg	candidum
24-avr-17	0	egg	candidum
24-avr-17	0	egg	candidum
24-avr-17	0	egg	candidum
24-avr-17	0	egg	candidum
24-avr-17	0	egg	candidum
08-mai-17	1	egg	candidum
08-mai-17	2	egg	candidum
08-mai-17	0	egg	candidum
08-mai-17	0	egg	candidum
08-mai-17	0	egg	candidum
08-mai-17	0	egg	candidum
08-mai-17	0	egg	candidum
08-mai-17	0	egg	candidum
08-mai-17	0	egg	candidum
08-mai-17	0	egg	candidum
08-mai-17	0	egg	candidum
08-mai-17	0	egg	candidum
08-mai-17	0	egg	candidum
08-mai-17	0	egg	candidum
08-mai-17	0	egg	candidum
08-mai-17	0	egg	candidum
08-mai-17	0	egg	candidum
08-mai-17	0	egg	candidum
08-mai-17	0	egg	candidum
08-mai-17	0	egg	candidum
08-mai-17	0	egg	candidum
08-mai-17	0	egg	candidum
08-mai-17	0	egg	candidum
08-mai-17	0	egg	candidum
08-mai-17	0	egg	candidum
08-mai-17	0	egg	candidum
08-mai-17	0	egg	candidum
08-mai-17	0	egg	candidum
08-mai-17	0	egg	candidum
13-mai-17	0	egg	candidum
13-mai-17	0	egg	candidum
13-mai-17	0	egg	candidum
13-mai-17	0	egg	candidum
13-mai-17	0	egg	candidum
13-mai-17	0	egg	candidum
13-mai-17	0	egg	candidum
13-mai-17	0	egg	candidum
13-mai-17	0	egg	candidum
13-mai-17	6	egg	candidum
13-mai-17	0	egg	candidum
13-mai-17	0	egg	candidum
05-juin-17	0	egg	candidum
05-juin-17	0	egg	candidum
05-juin-17	0	egg	candidum
05-juin-17	0	egg	candidum
05-juin-17	0	egg	candidum
05-juin-17	0	egg	candidum
05-juin-17	0	egg	candidum
05-juin-17	0	egg	candidum
06-juin-17	0	egg	candidum
06-juin-17	0	egg	candidum
09-juin-17	0	egg	candidum
09-juin-17	0	egg	candidum
09-juin-17	0	egg	candidum
09-juin-17	0	egg	candidum
09-juin-17	0	egg	candidum
09-juin-17	0	egg	candidum
09-juin-17	0	egg	candidum
09-juin-17	0	egg	candidum
09-juin-17	0	egg	candidum
09-juin-17	0	egg	candidum
09-juin-17	0	egg	candidum
09-juin-17	0	egg	candidum
09-juin-17	0	egg	candidum
09-juin-17	0	egg	candidum
09-juin-17	0	egg	candidum
09-juin-17	0	egg	candidum
09-juin-17	0	egg	candidum
09-juin-17	0	egg	candidum
09-juin-17	0	egg	candidum
09-juin-17	0	egg	candidum
09-juin-17	0	egg	candidum
09-juin-17	0	egg	candidum
09-juin-17	0	egg	candidum
09-juin-17	0	egg	candidum
09-juin-17	0	egg	candidum
09-juin-17	0	egg	candidum
09-juin-17	0	egg	candidum
09-juin-17	1	L4	candidum
13-juin-17	0	egg	candidum
13-juin-17	0	egg	candidum
13-juin-17	0	egg	candidum
13-juin-17	0	egg	candidum
13-juin-17	0	egg	candidum
13-juin-17	0	egg	candidum
13-juin-17	0	egg	candidum
13-juin-17	0	egg	candidum
14-juin-17	0	egg	candidum
14-juin-17	0	egg	candidum
14-juin-17	0	egg	candidum
14-juin-17	0	egg	candidum
14-juin-17	0	egg	candidum
16-juin-17	0	egg	candidum
16-juin-17	0	egg	candidum
16-juin-17	0	egg	candidum
16-juin-17	0	egg	candidum
19-juin-17	0	egg	candidum
19-juin-17	0	egg	candidum
19-juin-17	0	egg	candidum
19-juin-17	0	egg	candidum
19-juin-17	0	egg	candidum
19-juin-17	0	egg	candidum
19-juin-17	0	egg	candidum
09-juin	0	egg	candidum
09-juin	0	egg	candidum
09-juin	0	egg	candidum
09-juin	0	egg	candidum
09-juin	0	egg	candidum
09-juin	0	egg	candidum
09-juin	0	egg	candidum
09-juin	0	egg	candidum
09-juin	0	egg	candidum
09-juin	0	egg	candidum
12-juin	0	egg	candidum
12-juin	0	egg	candidum
12-juin	0	egg	candidum
12-juin	0	egg	candidum
12-juin	0	egg	candidum
12-juin	0	egg	candidum
12-juin	0	egg	candidum
12-juin	0	egg	candidum
12-juin	0	egg	candidum
12-juin	0	egg	candidum
12-juin	0	egg	candidum
12-juin	0	egg	candidum
12-juin	0	egg	candidum
12-juin	0	egg	candidum
12-juin	0	egg	candidum
12-juin	0	egg	candidum
12-juin	0	egg	candidum
16-juin	0	egg	candidum
16-juin	0	egg	candidum
16-juin	0	egg	candidum
16-juin	0	egg	candidum
16-juin	0	egg	candidum
16-juin	0	egg	candidum
16-juin	0	egg	candidum
16-juin	0	egg	candidum
16-juin	0	egg	candidum
16-juin	0	egg	candidum
16-juin	0	egg	candidum
16-juin	0	egg	candidum
16-juin	0	egg	candidum
16-juin	0	egg	candidum
16-juin	0	egg	candidum
16-juin	0	egg	candidum
16-juin	0	egg	candidum
16-juin	0	egg	candidum
16-juin	0	egg	candidum
20-juin	0	egg	candidum
20-juin	0	egg	candidum
20-juin	0	egg	candidum
20-juin	0	egg	candidum
20-juin	0	egg	candidum
20-juin	0	egg	candidum
20-juin	0	egg	candidum
20-juin	0	egg	candidum
20-juin	0	egg	candidum
20-juin	0	egg	candidum
20-juin	0	egg	candidum
20-juin	0	egg	candidum
20-juin	0	egg	candidum
20-juin	0	egg	candidum
20-juin	0	egg	candidum
20-juin	0	egg	candidum
26-juin	0	egg	candidum
26-juin	0	egg	candidum
26-juin	0	egg	candidum
26-juin	0	egg	candidum
26-juin	0	egg	candidum
26-juin	0	egg	candidum
26-juin	0	egg	candidum
26-juin	0	egg	candidum
26-juin	0	egg	candidum
26-juin	0	egg	candidum
26-juin	0	egg	candidum
26-juin	0	egg	candidum
26-juin	0	egg	candidum
26-juin	0	egg	candidum
03-juil	0	egg	candidum
03-juil	0	egg	candidum
03-juil	0	egg	candidum
03-juil	0	egg	candidum
03-juil	0	egg	candidum
03-juil	0	egg	candidum
03-juil	0	egg	candidum
03-juil	0	egg	candidum
03-juil	0	egg	candidum
03-juil	0	egg	candidum
03-juil	0	egg	candidum
03-juil	0	egg	candidum
03-juil	0	egg	candidum
03-juil	0	egg	candidum
03-juil	0	egg	candidum
03-juil	0	egg	candidum
03-juil	0	egg	candidum
03-juil	0	egg	candidum
03-juil	0	egg	candidum
03-juil	0	egg	candidum
03-juil	0	egg	candidum
03-juil	0	egg	candidum
03-juil	0	egg	candidum
03-juil	0	egg	candidum
03-juil	0	egg	candidum
03-juil	0	egg	candidum
03-juil	0	egg	candidum
03-juil	0	egg	candidum
03-juil	0	egg	candidum
03-juil	0	egg	candidum
03-juil	0	egg	candidum
03-juil	0	egg	candidum
03-juil	0	egg	candidum
03-juil	0	egg	candidum
03-juil	0	egg	candidum
03-juil	0	egg	candidum
03-juil	0	egg	candidum
06-juil	0	egg	candidum
06-juil	0	egg	candidum
06-juil	0	egg	candidum
06-juil	0	egg	candidum
06-juil	0	egg	candidum
06-juil	0	egg	candidum
06-juil	0	egg	candidum
06-juil	0	egg	candidum
06-juil	0	egg	candidum
06-juil	0	egg	candidum
06-juil	0	egg	candidum
06-juil	0	egg	candidum
06-juil	0	egg	candidum
06-juil	0	egg	candidum
06-juil	0	egg	candidum
06-juil	0	egg	candidum
06-juil	0	egg	candidum
06-juil	0	egg	candidum
06-juil	0	egg	candidum
06-juil	0	egg	candidum
06-juil	0	egg	candidum
06-juil	0	egg	candidum
06-juil	0	egg	candidum
06-juil	0	egg	candidum
06-juil	0	egg	candidum
06-juil	0	egg	candidum
06-juil	0	egg	candidum
06-juil	0	egg	candidum
06-juil	0	egg	candidum
06-juil	0	egg	candidum
06-juil	0	egg	candidum
11-juil	0	egg	candidum
11-juil	0	egg	candidum
11-juil	0	egg	candidum
11-juil	0	egg	candidum
11-juil	0	egg	candidum
11-juil	0	egg	candidum
11-juil	0	egg	candidum
11-juil	0	egg	candidum
11-juil	0	egg	candidum
11-juil	0	egg	candidum
11-juil	0	egg	candidum
11-juil	0	egg	candidum
11-juil	0	egg	candidum
11-juil	0	egg	candidum
11-juil	0	egg	candidum
11-juil	0	egg	candidum
11-juil	0	egg	candidum
11-juil	0	egg	candidum
11-juil	0	egg	candidum
11-juil	0	egg	candidum
21-juil	0	egg	candidum
21-juil	0	egg	candidum
21-juil	0	egg	candidum
21-juil	0	egg	candidum
21-juil	0	egg	candidum
21-juil	0	egg	candidum
21-juil	0	egg	candidum
21-juil	0	egg	candidum
21-juil	0	egg	candidum
21-juil	0	egg	candidum
21-juil	0	egg	candidum
21-juil	0	egg	candidum
21-juil	0	egg	candidum
21-juil	0	egg	candidum
21-juil	0	egg	candidum
05-avr-22	0	egg	candidum
05-avr-25	0	egg	candidum
24-avr-17	1	egg	myriacanthum
09-mai-17	1	egg	myriacanthum
09-mai-17	1	egg	myriacanthum
09-mai-17	1	egg	myriacanthum
09-mai-17	1	egg	myriacanthum
09-mai-17	1	egg	myriacanthum
09-mai-17	1	egg	myriacanthum
09-mai-17	1	egg	myriacanthum
09-mai-17	1	egg	myriacanthum
09-mai-17	1	egg	myriacanthum
09-mai-17	1	egg	myriacanthum
09-mai-17	1	egg	myriacanthum
09-mai-17	1	egg	myriacanthum
09-mai-17	1	egg	myriacanthum
09-mai-17	1	egg	myriacanthum
09-mai-17	1	egg	myriacanthum
09-mai-17	1	L2	myriacanthum
13-mai-17	1	egg	myriacanthum
13-mai-17	1	egg	myriacanthum
13-mai-17	1	egg	myriacanthum
13-mai-17	1	egg	myriacanthum
13-mai-17	1	egg	myriacanthum
13-mai-17	1	egg	myriacanthum
13-mai-17	1	egg	myriacanthum
13-mai-17	1	egg	myriacanthum
13-mai-17	1	egg	myriacanthum
13-mai-17	1	egg	myriacanthum
13-mai-17	1	egg	myriacanthum
13-mai-17	1	egg	myriacanthum
13-mai-17	1	egg	myriacanthum
13-mai-17	1	egg	myriacanthum
13-mai-17	1	egg	myriacanthum
13-mai-17	1	egg	myriacanthum
13-mai-17	1	egg	myriacanthum
13-mai-17	1	egg	myriacanthum
05-juin-17	1	egg	myriacanthum
13-juin-17	1	egg	myriacanthum
13-juin-17	1	egg	myriacanthum
13-juin-17	1	egg	myriacanthum
13-juin-17	1	egg	myriacanthum
13-juin-17	1	egg	myriacanthum
13-juin-17	1	egg	myriacanthum
13-juin-17	1	egg	myriacanthum
13-juin-17	1	egg	myriacanthum
13-juin-17	1	egg	myriacanthum
13-juin-17	1	egg	myriacanthum
13-juin-17	1	egg	myriacanthum
14-juin-17	1	egg	myriacanthum
14-juin-17	1	egg	myriacanthum
14-juin-17	1	egg	myriacanthum
14-juin-17	1	L1	myriacanthum
14-juin-17	1	pupa	myriacanthum
14-juin-17	1	pupa	myriacanthum
16-juin-17	1	egg	myriacanthum
19-juin-17	1	egg	myriacanthum
09-juin	1	egg	myriacanthum
16-juin	1	egg	myriacanthum
21-juin	2	egg	myriacanthum
21-juin	2	egg	myriacanthum
21-juin	2	egg	myriacanthum
21-juin	2	egg	myriacanthum
21-juin	2	egg	myriacanthum
21-juin	2	egg	myriacanthum
21-juin	3	egg	myriacanthum
21-juin	3	egg	myriacanthum
21-juin	4	egg	myriacanthum
21-juin	1	L1	myriacanthum
21-juin	1	L2	myriacanthum
21-juin	1	L2	myriacanthum
21-juin	1	L2	myriacanthum
21-juin	1	L2	myriacanthum
21-juin	1	L3	myriacanthum
21-juin	1	L3	myriacanthum
26-juin	1	egg	myriacanthum
26-juin	1	egg	myriacanthum
26-juin	1	egg	myriacanthum
26-juin	1	egg	myriacanthum
26-juin	1	egg	myriacanthum
26-juin	1	egg	myriacanthum
26-juin	1	egg	myriacanthum
26-juin	1	egg	myriacanthum
26-juin	1	egg	myriacanthum
26-juin	1	egg	myriacanthum
26-juin	1	egg	myriacanthum
26-juin	1	egg	myriacanthum
26-juin	1	egg	myriacanthum
26-juin	1	egg	myriacanthum
26-juin	1	egg	myriacanthum
26-juin	1	egg	myriacanthum
26-juin	1	egg	myriacanthum
26-juin	1	egg	myriacanthum
26-juin	1	egg	myriacanthum
26-juin	1	egg	myriacanthum
26-juin	1	egg	myriacanthum
26-juin	2	egg	myriacanthum
26-juin	2	egg	myriacanthum
26-juin	2	egg	myriacanthum
26-juin	4	egg	myriacanthum
26-juin	1	L1	myriacanthum
26-juin	1	L1	myriacanthum
26-juin	1	L1	myriacanthum
26-juin	1	L1	myriacanthum
26-juin	1	L4	myriacanthum
26-juin	1	L4	myriacanthum
26-juin	2	L4	myriacanthum
26-juin	4	L4	myriacanthum
26-juin	1	L5	myriacanthum
26-juin	1	L5	myriacanthum
26-juin	1	L5	myriacanthum
26-juin	1	L5	myriacanthum
26-juin	1	L5	myriacanthum
26-juin	2	L5	myriacanthum
04-juil	1	egg	myriacanthum
04-juil	1	egg	myriacanthum
04-juil	1	egg	myriacanthum
04-juil	1	egg	myriacanthum
04-juil	1	egg	myriacanthum
04-juil	1	egg	myriacanthum
04-juil	1	egg	myriacanthum
04-juil	1	egg	myriacanthum
04-juil	1	egg	myriacanthum
04-juil	1	egg	myriacanthum
04-juil	1	egg	myriacanthum
04-juil	1	egg	myriacanthum
04-juil	1	egg	myriacanthum
04-juil	1	egg	myriacanthum
04-juil	1	egg	myriacanthum
04-juil	1	egg	myriacanthum
04-juil	2	egg	myriacanthum
04-juil	2	egg	myriacanthum
04-juil	2	egg	myriacanthum
04-juil	2	egg	myriacanthum
04-juil	3	egg	myriacanthum
04-juil	3	egg	myriacanthum
04-juil	3	egg	myriacanthum
04-juil	5	egg	myriacanthum
04-juil	5	egg	myriacanthum
04-juil	6	egg	myriacanthum
04-juil	1	L1	myriacanthum
04-juil	1	L1	myriacanthum
04-juil	2	L2	myriacanthum
04-juil	2	L2	myriacanthum
04-juil	1	L3	myriacanthum
04-juil	1	L3	myriacanthum
04-juil	1	L3	myriacanthum
04-juil	1	L4	myriacanthum
04-juil	1	L4	myriacanthum
04-juil	1	L5	myriacanthum
04-juil	1	L5	myriacanthum
09-juil	2	egg	myriacanthum
09-juil	2	egg	myriacanthum
09-juil	2	egg	myriacanthum
09-juil	5	egg	myriacanthum
09-juil	1	L1	myriacanthum
09-juil	1	L1	myriacanthum
09-juil	1	L1	myriacanthum
09-juil	1	L1	myriacanthum
09-juil	1	L1	myriacanthum
09-juil	1	L1	myriacanthum
09-juil	1	L1	myriacanthum
09-juil	1	L1	myriacanthum
09-juil	1	L1	myriacanthum
09-juil	1	L1	myriacanthum
09-juil	1	L1	myriacanthum
09-juil	1	L1	myriacanthum
09-juil	1	L1	myriacanthum
09-juil	1	L2	myriacanthum
09-juil	1	L2	myriacanthum
09-juil	1	L2	myriacanthum
09-juil	1	L2	myriacanthum
09-juil	1	L2	myriacanthum
09-juil	1	L2	myriacanthum
09-juil	1	L2	myriacanthum
09-juil	1	L2	myriacanthum
09-juil	1	L2	myriacanthum
09-juil	2	L2	myriacanthum
09-juil	2	L2	myriacanthum
09-juil	1	L3	myriacanthum
09-juil	1	L3	myriacanthum
09-juil	1	L4	myriacanthum
09-juil	1	L4	myriacanthum
09-juil	1	L4	myriacanthum
09-juil	1	L4	myriacanthum
09-juil	1	L4	myriacanthum
09-juil	1	L5	myriacanthum
09-juil	1	L5	myriacanthum
09-juil	1	L5	myriacanthum
09-juil	1	L5	myriacanthum
09-juil	1	L5	myriacanthum
09-juil	2	L5	myriacanthum
09-juil	2	L5	myriacanthum
09-juil	1	pupa	myriacanthum
11-juil	1	egg	myriacanthum
21-juil	1	egg	myriacanthum
21-juil	1	egg	myriacanthum
21-juil	1	egg	myriacanthum
21-juil	1	egg	myriacanthum
23-juil	1	L1	myriacanthum
23-juil	1	L1	myriacanthum
23-juil	1	L1	myriacanthum
23-juil	1	L1	myriacanthum
23-juil	1	L1	myriacanthum
23-juil	1	L1	myriacanthum
23-juil	1	L1	myriacanthum
23-juil	1	L1	myriacanthum
23-juil	1	L1	myriacanthum
23-juil	1	L1	myriacanthum
23-juil	1	L2	myriacanthum
23-juil	1	L2	myriacanthum
23-juil	1	L2	myriacanthum
23-juil	1	L2	myriacanthum
23-juil	1	L2	myriacanthum
23-juil	1	L2	myriacanthum
23-juil	1	L2	myriacanthum
23-juil	1	L2	myriacanthum
23-juil	1	L2	myriacanthum
23-juil	1	L2	myriacanthum
23-juil	2	L2	myriacanthum
23-juil	2	L2	myriacanthum
23-juil	2	L2	myriacanthum
23-juil	2	L2	myriacanthum
23-juil	1	L3	myriacanthum
23-juil	1	L3	myriacanthum
23-juil	1	L3	myriacanthum
23-juil	1	L3	myriacanthum
23-juil	1	L5	myriacanthum
23-juil	1	L5	myriacanthum
07-août	1	L1	myriacanthum
07-août	1	L1	myriacanthum
07-août	1	L1	myriacanthum
07-août	1	L1	myriacanthum
07-août	1	L1	myriacanthum
07-août	1	L1	myriacanthum
07-août	1	L1	myriacanthum
07-août	1	L1	myriacanthum
07-août	1	L1	myriacanthum
07-août	1	L1	myriacanthum
07-août	1	L1	myriacanthum
07-août	1	L1	myriacanthum
07-août	1	L1	myriacanthum
07-août	1	L1	myriacanthum
07-août	1	L3	myriacanthum
07-août	1	L3	myriacanthum
07-août	1	L3	myriacanthum
07-août	1	L3	myriacanthum
07-août	1	L3	myriacanthum
07-août	1	L5	myriacanthum
07-août	1	L5	myriacanthum
07-août	1	L5	myriacanthum
07-août	1	pupa	myriacanthum
07-août	1	pupa	myriacanthum
07-août	1	pupa	myriacanthum
07-août	1	pupa	myriacanthum
07-août	1	pupa	myriacanthum
07-août	1	pupa	myriacanthum
07-août	1	pupa	myriacanthum
07-août	1	pupa	myriacanthum
07-août	1	pupa	myriacanthum
07-août	1	pupa	myriacanthum
07-août	1	pupa	myriacanthum
07-août	1	pupa	myriacanthum
07-août	1	pupa	myriacanthum
07-août	1	pupa	myriacanthum
07-août	1	pupa	myriacanthum
07-août	1	pupa	myriacanthum
07-août	1	pupa	myriacanthum
07-août	1	pupa	myriacanthum
07-août	1	pupa	myriacanthum
07-août	1	pupa	myriacanthum
07-août	1	pupa	myriacanthum
13-août	1	L1	myriacanthum
13-août	1	L1	myriacanthum
13-août	1	L1	myriacanthum
13-août	1	L1	myriacanthum
13-août	1	L1	myriacanthum
13-août	1	L1	myriacanthum
13-août	1	L1	myriacanthum
13-août	1	L1	myriacanthum
13-août	1	L1	myriacanthum
13-août	1	L3	myriacanthum
23-août	3	egg	myriacanthum
23-août	1	L1	myriacanthum
23-août	1	L1	myriacanthum
23-août	1	L1	myriacanthum
23-août	1	L2	myriacanthum
23-août	1	L2	myriacanthum
23-août	1	L3	myriacanthum
23-août	1	L3	myriacanthum
23-août	1	L3	myriacanthum
23-août	1	L3	myriacanthum
23-août	3	L3	myriacanthum
23-août	1	L4	myriacanthum
23-août	1	L5	myriacanthum
23-août	1	L5	myriacanthum
23-août	1	L5	myriacanthum
23-août	1	L5	myriacanthum
23-août	1	L5	myriacanthum
23-août	1	L5	myriacanthum
05-avr-27	5	L4	myriacanthum
05-avr-28	5	L2	myriacanthum
