# Supplementary material for: Top-down and bottom-up controls on an herbivore on a native and introduced plant in a tropical agricultural landscape
Source: PeerJ. 2020 Mar 13;8:e8782. doi: 10.7717/peerj.8782 (PMC7075360; doi:10.7717/peerj.8782)
Supplement: Supplemental Information 2 — Each row indicates an individual and shows the developmental stage to which it survived [file peerj-08-8782-s002.csv]

L1	L2	L3	L4	L5	species
0					S acerifolium
0					S acerifolium
0					S acerifolium
0					S acerifolium
0					S acerifolium
0					S acerifolium
0					S acerifolium
0					S acerifolium
0					S acerifolium
0					S acerifolium
0					S acerifolium
0					S acerifolium
0					S acerifolium
0					S acerifolium
0					S acerifolium
0					S acerifolium
0					S acerifolium
0					S acerifolium
0					S acerifolium
0					S acerifolium
0					S acerifolium
0					S acerifolium
0					S acerifolium
0					S acerifolium
0					S acerifolium
0					S acerifolium
0					S acerifolium
0					S acerifolium
0					S acerifolium
0					S acerifolium
0					S acerifolium
0					S acerifolium
0					S acerifolium
0					S acerifolium
0					S acerifolium
0					S acerifolium
0					S acerifolium
0					S acerifolium
0					S acerifolium
0					S acerifolium
0					S acerifolium
0					S acerifolium
0					S acerifolium
0					S acerifolium
0					S acerifolium
0					S acerifolium
0					S acerifolium
0					S acerifolium
0					S acerifolium
0					S acerifolium
0					S acerifolium
0					S acerifolium
0					S acerifolium
0					S acerifolium
0					S acerifolium
0					S acerifolium
0					S acerifolium
0					S acerifolium
0					S acerifolium
0					S acerifolium
0					S acerifolium
0					S acerifolium
0					S acerifolium
0					S acerifolium
0					S acerifolium
0					S acerifolium
0					S acerifolium
0					S acerifolium
0					S acerifolium
0					S acerifolium
0					S acerifolium
0					S acerifolium
0					S acerifolium
0					S acerifolium
0					S acerifolium
0					S acerifolium
0					S acerifolium
0					S acerifolium
0					S acerifolium
0					S acerifolium
0					S acerifolium
0					S acerifolium
0					S acerifolium
0					S acerifolium
0					S acerifolium
0					S acerifolium
0					S acerifolium
0					S acerifolium
0					S acerifolium
0					S acerifolium
0					S acerifolium
0					S acerifolium
0					S acerifolium
0					S acerifolium
0					S acerifolium
0					S acerifolium
0					S acerifolium
0					S acerifolium
0					S acerifolium
0					S acerifolium
0					S acerifolium
0					S acerifolium
0					S acerifolium
0					S acerifolium
0					S acerifolium
0					S acerifolium
0					S acerifolium
0					S acerifolium
0					S acerifolium
0					S acerifolium
0					S acerifolium
0					S acerifolium
0					S acerifolium
0					S acerifolium
0					S acerifolium
0					S acerifolium
0					S acerifolium
0					S acerifolium
0					S acerifolium
0					S acerifolium
0					S acerifolium
1	1	1	1	1	S acerifolium
1	1	1	1	1	S acerifolium
1	1	1	1	1	S acerifolium
1	1	1	1	1	S acerifolium
1	1	1	1	1	S acerifolium
0					S acerifolium
1	1	1	1	1	S acerifolium
1	1	1	1	1	S acerifolium
1	1	1	1	1	S acerifolium
1	1	1	1	1	S acerifolium
1	1	1	1	1	S acerifolium
0					S acerifolium
0					S acerifolium
1	1	1	1	0	S acerifolium
1	1	1	1	0	S acerifolium
1	1	1	1	0	S acerifolium
1	1	1	1	0	S acerifolium
1	1	1	1	0	S acerifolium
1	1	1	1	0	S acerifolium
1	1	1	1	0	S acerifolium
1	1	1	1	0	S acerifolium
0					S acerifolium
1	1	1	1	1	S acerifolium
1	1	1	1	1	S acerifolium
1	1	1	1	1	S acerifolium
1	1	1	1	1	S acerifolium
1	1	1	1	1	S acerifolium
1	1	1	1	1	S acerifolium
1	1	1	1	1	S acerifolium
1	1	1	1	1	S acerifolium
1	1	1	1	0	S acerifolium
1	1	1	1	0	S acerifolium
1	1	1	1	0	S acerifolium
1	1	1	1	0	S acerifolium
1	1	1	1	1	S acerifolium
1	1	1	1	1	S acerifolium
1	1	1	1	1	S acerifolium
1	1	1	1	1	S acerifolium
1	1	1	0		S acerifolium
1	1	1	0		S acerifolium
1	1	1	0		S acerifolium
1	1	1	0		S acerifolium
1	1	1	0		S acerifolium
1	1	1	0		S acerifolium
1	1	1	0		S acerifolium
1	1	1	0		S acerifolium
1	1	1	0		S acerifolium
1	1	1	0		S acerifolium
1	1	1	0		S acerifolium
1	1	1	0		S acerifolium
1	1	1	0		S acerifolium
1	1	1	0		S acerifolium
1	1	1	0		S acerifolium
1	1	1	1	0	S acerifolium
1	1	1	1	0	S acerifolium
1	1	1	1	0	S acerifolium
1	1	1	1	0	S acerifolium
1	1	1	1	0	S acerifolium
1	1	1	1	1	S acerifolium
1	1	1	1	1	S acerifolium
1	1	1	1	1	S acerifolium
1	1	1	1	1	S acerifolium
1	1	1	1	1	S acerifolium
1	1	1	1	1	S acerifolium
1	1	1	1	1	S acerifolium
1	1	1	1	0	S acerifolium
1	1	1	1	0	S acerifolium
1	1	1	1	0	S acerifolium
1	1	1	1	0	S acerifolium
1	1	1	1	0	S acerifolium
1	1	1	1	0	S acerifolium
1	1	1	1	0	S acerifolium
1	1	1	1	0	S acerifolium
1	1	1	1	0	S acerifolium
1	1	1	1	0	S acerifolium
1	1	1	1		S acerifolium
1	1	1	1		S acerifolium
1	1	1	1		S acerifolium
1	1	1	1		S acerifolium
1	1	1	1		S acerifolium
1	1	1	1		S acerifolium
1	1	1	1		S acerifolium
1	1	1	1		S acerifolium
1	1	1	1		S acerifolium
1	1	1	1		S acerifolium
1	1	1	1		S acerifolium
1	1	1	1		S acerifolium
1	1	1	1		S acerifolium
1	1	1	1		S acerifolium
1	1	1	1		S acerifolium
1	1	1	1		S acerifolium
1	1	1	1		S acerifolium
1	1	1	1		S acerifolium
1	1	1	0		S acerifolium
1	1	1	0		S acerifolium
1	1	1	0		S acerifolium
1	1	1	0		S acerifolium
1	1	1	0		S acerifolium
1	1	1	0		S acerifolium
1	1	1	0		S acerifolium
1	1	1	0		S acerifolium
1	1	1	0		S acerifolium
1	1	1	0		S acerifolium
1	1	1	0		S acerifolium
1	1	1	0		S acerifolium
1	1	1	0		S acerifolium
1	1	1	0		S acerifolium
1	1	1	0		S acerifolium
1	1	1	0		S acerifolium
1	1	1	0		S acerifolium
1	1	1	0		S acerifolium
1	1	0			S acerifolium
1	1	0			S acerifolium
1	1	0			S acerifolium
1	1	0			S acerifolium
1	1	0			S acerifolium
1	1	0			S acerifolium
1	1	0			S acerifolium
1	1	0			S acerifolium
1	1	0			S acerifolium
1	1	0			S acerifolium
1	1	0			S acerifolium
1	1	0			S acerifolium
1	1	0			S acerifolium
1	1	1	1	0	S acerifolium
1	1	1	1	0	S acerifolium
1	1	1	1	0	S acerifolium
1	1	1	1	0	S acerifolium
1	1	1	1	0	S acerifolium
1	1	1	1	0	S acerifolium
1	1	1	1	0	S acerifolium
1	1	1	1	0	S acerifolium
1	1	1	1	0	S acerifolium
1	1	1	1	0	S acerifolium
1	1	1	1	0	S acerifolium
1	0				S acerifolium
1	0				S acerifolium
1	0				S acerifolium
1	0				S acerifolium
1	0				S acerifolium
1	0				S acerifolium
1	0				S acerifolium
1	0				S acerifolium
1	0				S acerifolium
1	0				S acerifolium
1	0				S acerifolium
1	0				S acerifolium
1	0				S acerifolium
1	0				S acerifolium
1	0				S acerifolium
1	0				S acerifolium
1	0				S acerifolium
1	0				S acerifolium
1	1	1	0		S acerifolium
1	1	1	0		S acerifolium
1	1	1	0		S acerifolium
1	1	1	0		S acerifolium
1	1	1	0		S acerifolium
1	1	1	1	0	S acerifolium
1	1	1	1	0	S acerifolium
1	1	1	1		S acerifolium
1	1	1	1		S acerifolium
1	1	1	1		S acerifolium
1	1	1			S acerifolium
1	1	1			S acerifolium
1	1	1			S acerifolium
1	1	1			S acerifolium
1	1	1			S acerifolium
1	1				S acerifolium
1	1				S acerifolium
1	1				S acerifolium
1	1	0			S acerifolium
1	1	0			S acerifolium
1	1	0			S acerifolium
1	1	1			S acerifolium
1	1	1			S acerifolium
1	1	1	0		S acerifolium
1	1	1	0		S acerifolium
1	1	1	0		S acerifolium
1	1	1	0		S acerifolium
1	1	1	0		S acerifolium
1	1	1	0		S acerifolium
1	1	1	0		S acerifolium
1	1	1	0		S acerifolium
1	1	1	1		S acerifolium
1	0				S acerifolium
1	0				S acerifolium
1	0				S acerifolium
1	0				S acerifolium
1	0				S acerifolium
1	0				S acerifolium
1	0				S acerifolium
1	0				S acerifolium
1	0				S acerifolium
1	0				S acerifolium
1	1	1	0		S acerifolium
1	1	1	0		S acerifolium
1	1	1	0		S acerifolium
1	1	1	0		S acerifolium
1	1	1	0		S acerifolium
1	1	1	0		S acerifolium
1	1	1	0		S acerifolium
1	1	1	0		S acerifolium
1	1	1	0		S acerifolium
1	1	1	0		S acerifolium
1	1	1	0		S acerifolium
1	1	1	0		S acerifolium
1	1	1	0		S acerifolium
1	1	1	0		S acerifolium
1	1	1	1		S acerifolium
1	1	1	1	0	S acerifolium
1	1	1	1	0	S acerifolium
1	1	1	1	0	S acerifolium
1	1	1	1	0	S acerifolium
1	1	1	1	0	S acerifolium
1	1	1	1	0	S acerifolium
1	1	1	1	0	S acerifolium
1	1	1	1	0	S acerifolium
1	1	1	1	0	S acerifolium
1	1	1	1	0	S acerifolium
1	1	1	1	0	S acerifolium
1	1	1	0		S acerifolium
1	1	1	0		S acerifolium
1	1	1	0		S acerifolium
1	1	1	0		S acerifolium
1	1	1	0		S acerifolium
1	1	1	0		S acerifolium
1	1	1	0		S acerifolium
1	1	1	1	0	S acerifolium
1	1	1	1	0	S acerifolium
1	1	1	1	0	S acerifolium
1	1	1	1	0	S acerifolium
1	1	1	1	0	S acerifolium
1	1	1	1	0	S acerifolium
1	1	1	1	0	S acerifolium
1	1	1	1	0	S acerifolium
1	1	1	0		S acerifolium
1	1	1	0		S acerifolium
1	1	1	0		S acerifolium
1	1	1	0		S acerifolium
1	1	1	1	0	S acerifolium
1	1	1	1	0	S acerifolium
0					S myriacanthum
0					S myriacanthum
0					S myriacanthum
0					S myriacanthum
0					S myriacanthum
0					S myriacanthum
0					S myriacanthum
0					S myriacanthum
0					S myriacanthum
0					S myriacanthum
0					S myriacanthum
0					S myriacanthum
0					S myriacanthum
0					S myriacanthum
0					S myriacanthum
0					S myriacanthum
0					S myriacanthum
0					S myriacanthum
0					S myriacanthum
0					S myriacanthum
0					S myriacanthum
0					S myriacanthum
0					S myriacanthum
0					S myriacanthum
0					S myriacanthum
0					S myriacanthum
0					S myriacanthum
0					S myriacanthum
0					S myriacanthum
0					S myriacanthum
0					S myriacanthum
0					S myriacanthum
0					S myriacanthum
0					S myriacanthum
0					S myriacanthum
0					S myriacanthum
0					S myriacanthum
0					S myriacanthum
0					S myriacanthum
0					S myriacanthum
0					S myriacanthum
0					S myriacanthum
0					S myriacanthum
0					S myriacanthum
0					S myriacanthum
0					S myriacanthum
0					S myriacanthum
0					S myriacanthum
0					S myriacanthum
0					S myriacanthum
0					S myriacanthum
0					S myriacanthum
0					S myriacanthum
0					S myriacanthum
0					S myriacanthum
0					S myriacanthum
0					S myriacanthum
0					S myriacanthum
0					S myriacanthum
0					S myriacanthum
0					S myriacanthum
0					S myriacanthum
0					S myriacanthum
0					S myriacanthum
0					S myriacanthum
0					S myriacanthum
0					S myriacanthum
0					S myriacanthum
0					S myriacanthum
0					S myriacanthum
0					S myriacanthum
0					S myriacanthum
0					S myriacanthum
0					S myriacanthum
0					S myriacanthum
0					S myriacanthum
0					S myriacanthum
0					S myriacanthum
0					S myriacanthum
0					S myriacanthum
0					S myriacanthum
0					S myriacanthum
0					S myriacanthum
0					S myriacanthum
0					S myriacanthum
0					S myriacanthum
0					S myriacanthum
0					S myriacanthum
0					S myriacanthum
0					S myriacanthum
0					S myriacanthum
0					S myriacanthum
0					S myriacanthum
0					S myriacanthum
0					S myriacanthum
0					S myriacanthum
0					S myriacanthum
0					S myriacanthum
0					S myriacanthum
0					S myriacanthum
0					S myriacanthum
0					S myriacanthum
0					S myriacanthum
0					S myriacanthum
0					S myriacanthum
0					S myriacanthum
0					S myriacanthum
0					S myriacanthum
0					S myriacanthum
0					S myriacanthum
0					S myriacanthum
0					S myriacanthum
0					S myriacanthum
0					S myriacanthum
0					S myriacanthum
0					S myriacanthum
0					S myriacanthum
0					S myriacanthum
0					S myriacanthum
0					S myriacanthum
0					S myriacanthum
0					S myriacanthum
0					S myriacanthum
0					S myriacanthum
0					S myriacanthum
0					S myriacanthum
0					S myriacanthum
0					S myriacanthum
0					S myriacanthum
0					S myriacanthum
0					S myriacanthum
0					S myriacanthum
1	1	1	1	1	S myriacanthum
0					S myriacanthum
0					S myriacanthum
0					S myriacanthum
0					S myriacanthum
0					S myriacanthum
0					S myriacanthum
0					S myriacanthum
1	0				S myriacanthum
1	0				S myriacanthum
1	0				S myriacanthum
1	0				S myriacanthum
0					S myriacanthum
0					S myriacanthum
0					S myriacanthum
1	1	0			S myriacanthum
1	1	0			S myriacanthum
1	1	0			S myriacanthum
1	1	0			S myriacanthum
1	1	0			S myriacanthum
1	1	1			S myriacanthum
1	1	1			S myriacanthum
1	1	1			S myriacanthum
1	1	1			S myriacanthum
1	1	1	1		S myriacanthum
1	1	1	1		S myriacanthum
0					S myriacanthum
0					S myriacanthum
0					S myriacanthum
0					S myriacanthum
0					S myriacanthum
0					S myriacanthum
1	1	1	1	1	S myriacanthum
1	1	1	1	1	S myriacanthum
1	1	1	1	1	S myriacanthum
1	1	1	1	1	S myriacanthum
1	1	1	1		S myriacanthum
1	1	1	1		S myriacanthum
1	1	1	1		S myriacanthum
1	1	1	1		S myriacanthum
1	1	1	0		S myriacanthum
1	1	1	0		S myriacanthum
1	1	1	0		S myriacanthum
1	1	1	0		S myriacanthum
1	1	1	0		S myriacanthum
1	0				S myriacanthum
1	0				S myriacanthum
1	0				S myriacanthum
1	0				S myriacanthum
1	0				S myriacanthum
0					S myriacanthum
1	1	1	1	0	S myriacanthum
0					S myriacanthum
0					S myriacanthum
0					S myriacanthum
0					S myriacanthum
0					S myriacanthum
0					S myriacanthum
0					S myriacanthum
1	1	1	1	0	S myriacanthum
1	1	1	1	0	S myriacanthum
1	1	1	1	0	S myriacanthum
0					S myriacanthum
0					S myriacanthum
0					S myriacanthum
0					S myriacanthum
0					S myriacanthum
0					S myriacanthum
0					S myriacanthum
0					S myriacanthum
0					S myriacanthum
0					S myriacanthum
0					S myriacanthum
0					S myriacanthum
0					S myriacanthum
1	1	1	1	0	S myriacanthum
0					S myriacanthum
0					S myriacanthum
0					S myriacanthum
1	1	1	1	1	S myriacanthum
1	1	1	1	1	S myriacanthum
1	1	1	1	1	S myriacanthum
1	1	1	1	1	S myriacanthum
1	1	1	1	1	S myriacanthum
1	1	1	1	1	S myriacanthum
1	1	1	1	1	S myriacanthum
1	1	1	1	1	S myriacanthum
