# Supplementary material for: Top-down and bottom-up controls on an herbivore on a native and introduced plant in a tropical agricultural landscape
Source: PeerJ. 2020 Mar 13;8:e8782. doi: 10.7717/peerj.8782 (PMC7075360; doi:10.7717/peerj.8782)
Supplement: Supplemental Information 4 — Data shown includes percent water content, SLA and toughness for the different host plants. [file peerj-08-8782-s004.csv]

ID	species	habitat	pH2O	dSLA	toughness
1	acerifolium	shade	0.769662921	290	0.14
2	acerifolium	shade	0.761363636	282	0.0995
3	acerifolium	shade	0.781420765	311	0.1605
4	acerifolium	shade	0.708	219.1780822	0.3915
5	acerifolium	shade	0.714788732	257	0.2255
6	acerifolium	shade	0.70212766	228.5714286	0.161
7	acerifolium	shade	0.714285714	200	0.3735
8	acerifolium	shade	0.739795918	313.7254902	0.17
9	acerifolium	shade	0.75	247	0.319
10	acerifolium	shade	0.731914894	253.968254	0.1495
11	acerifolium	shade	0.762711864	285.7142857	0.2105
12	acerifolium	shade	0.743455497	296	0.246
13	acerifolium	shade	0.674576271	266	0.314
14	acerifolium	shade	0.729641694	212	0.2205
15	acerifolium	shade	0.798611111	275.862069	0.557
16	acerifolium	shade	0.8	274	0.307
17	acerifolium	shade	0.72	301	0.24
18	acerifolium	shade	0.75	245	0.23
19	acerifolium	shade	0.77	288	0.19
20	acerifolium	shade	0.74	303	0.3
1	candidum	shade	0.694214876	251	0.255
2	candidum	shade	0.729437229	240	0.1
3	candidum	shade	0.706552707	266	0.38
4	candidum	shade	0.671511628	251	0.3265
5	candidum	shade	0.745152355	241	0.152
6	candidum	shade	0.726153846	222	0.273
7	candidum	shade	0.727536232	220	0.258
8	candidum	shade	0.750809061	274	0.2995
9	candidum	shade	0.714705882	300	0.2265
10	candidum	shade	0.698113208	274	0.3445
11	candidum	shade	0.713216958	285	0.2555
12	candidum	shade	0.719197708	265	0.223
13	candidum	shade	0.71	301	0.1895
14	candidum	shade	0.75	241	0.28
15	candidum	shade	0.74	258	0.25
16	candidum	shade	0.84	265	0.29
17	candidum	shade	0.68	224	0.28
18	candidum	shade	0.73	249	0.24
19	candidum	shade	0.7	251	0.21
20	candidum	shade	0.79	199	0.23
1	myriacanthum	shade	0.765151515	258.0645161	0.39
2	myriacanthum	shade	0.76	241	0.61
3	myriacanthum	shade	0.75	259	0.5405
4	myriacanthum	shade	0.734299517	230	0.3305
5	myriacanthum	shade	0.73	285	0.755
6	myriacanthum	shade	0.74	280	0.3415
7	myriacanthum	shade	0.74	311	0.41
8	myriacanthum	shade	0.78	285	0.325
9	myriacanthum	shade	0.71	328	0.618
10	myriacanthum	shade	0.72	275	0.38
11	myriacanthum	shade	0.75	277	0.5765
12	myriacanthum	shade	0.76	251	0.1945
13	myriacanthum	shade	0.77	301	0.409
14	myriacanthum	shade	0.71	246	0.37
15	myriacanthum	shade	0.7	261	0.602
16	myriacanthum	shade	0.72	265	0.32
17	myriacanthum	shade	0.73	241	0.51
18	myriacanthum	shade	0.72	288	0.47
19	myriacanthum	shade	0.77	279	0.29
20	myriacanthum	shade	0.75	260	0.38
1	myria_sun	sun	0.767857143	254
2	myria_sun	sun	0.742857143	231
3	myria_sun	sun	0.770897833	216.2162162
4	myria_sun	sun	0.760942761	251
5	myria_sun	sun	0.725352113	239
6	myria_sun	sun	0.727598566	210.5263158
7	myria_sun	sun	0.76	231
8	myria_sun	sun	0.74	199
9	myria_sun	sun	0.77	220
10	myria_sun	sun	0.76	268
11	myria_sun	sun	0.72	205
12	myria_sun	sun	0.73	210
13	myria_sun	sun	0.77	204
14	myria_sun	sun	0.74	198
15	myria_sun	sun	0.77	217
16	myria_sun	sun	0.76	237
17	myria_sun	sun	0.72	202
18	myria_sun	sun	0.73	214
19	myria_sun	sun	0.78	207
20	myria_sun	sun	0.7	235
