# Supplementary material for: Top-down and bottom-up controls on an herbivore on a native and introduced plant in a tropical agricultural landscape
Source: PeerJ. 2020 Mar 13;8:e8782. doi: 10.7717/peerj.8782 (PMC7075360; doi:10.7717/peerj.8782)
Supplement: Supplemental Information 5 — Data shows the number of trichomes on the abaxial and adaxial sides of leaves from the different host plants. [file peerj-08-8782-s005.csv]

plant	replicate	surface	stellate	simple	glandular
acerifolium	1	ab	5.5	15.5	32
acerifolium	2	ab	1.5	9.5	27.5
acerifolium	3	ab	2	13	53.5
acerifolium	4	ab	2.5	5.5	81.5
acerifolium	5	ab	3	14.5	87
acerifolium	6	ab	12.5	15	84
acerifolium	7	ab	3.5	20	105
acerifolium	8	ab	3.5	5	73.5
acerifolium	9	ab	9	20	111.5
acerifolium	10	ab	6	8	98
acerifolium	1	ad	0	19.5	27.5
acerifolium	2	ad	0	13.5	32.5
acerifolium	3	ad	0	14.5	38.5
acerifolium	4	ad	0	11	45.5
acerifolium	5	ad	0	19.5	59.5
acerifolium	6	ad	0	16	39
acerifolium	7	ad	0	27	83.5
acerifolium	8	ad	0	10	28
acerifolium	9	ad	0.5	22	79.5
acerifolium	10	ad	0	21	43
myriacanthum	11	ab	4	81.5	119
myriacanthum	12	ab	8	111.5	119.5
myriacanthum	13	ab	5	86.5	80.5
myriacanthum	14	ab	7	111.5	78
myriacanthum	15	ab	5	64	69
myriacanthum	16	ab	4.5	101.5	94.5
myriacanthum	17	ab	6	131	95.5
myriacanthum	18	ab	15	118	112.5
myriacanthum	19	ab	9.5	117	131
myriacanthum	20	ab	18	111	121
myriacanthum	11	ad	0	83.5	52
myriacanthum	12	ad	0.5	89.5	54
myriacanthum	13	ad	0	73.5	25
myriacanthum	14	ad	0	95	34
myriacanthum	15	ad	0	71.5	32
myriacanthum	16	ad	0	74.5	42
myriacanthum	17	ad	0.5	83	43
myriacanthum	18	ad	0	100.5	44
myriacanthum	19	ad	0	93	42.5
myriacanthum	20	ad	0.5	99	56.5
S candidum	1	ad	48	36	4
S candidum	1	ab	54	0	43
S candidum	2	ad	47	33	0
S candidum	2	ab	59	0	46
S candidum	3	ad	68	43	10
S candidum	3	ab	75	0	47
S candidum	4	ad	45	42	55
S candidum	4	ab	69	0	21
S candidum	5	ad	41	45	48
S candidum	5	ab	72	0	62
S candidum	6	ad	57	58	44
S candidum	6	ab	46	0	44
S candidum	7	ad	40	40	47
S candidum	7	ab	57	0	17
S candidum	8	ad	38	37	3
S candidum	8	ab	43	0	22
S candidum	9	ad	34	38	31
S candidum	9	ab	54	0	47
S candidum	10	ad	47	27	0
S candidum	10	ab	39	0	28
